# Supplementary material for: Global trends and projections of early-onset CKD burden: a GBD 2021 analysis
Source: Clin Kidney J. 2026 Jun 13;19(7):sfag206. doi: 10.1093/ckj/sfag206 (PMC13373965; doi:10.1093/ckj/sfag206)
Supplement: sfag206_Supplemental_Files [file sfag206_supplemental_files.zip]

Archive with 3 entries (3 files):
- Supplemental Material-20260501.docx
- Table 1.xlsx
- Table 2.xlsx
