# Supplementary material for: Global trends and projections of early-onset CKD burden: a GBD 2021 analysis
Source: Clin Kidney J. 2026 Jun 13;19(7):sfag206. doi: 10.1093/ckj/sfag206 (PMC13373965; doi:10.1093/ckj/sfag206)
Supplement: sfag206_Supplemental_Files [file sfag206_supplemental_files.zip › Table 1.xlsx]

## Sheet: Sheet1
Table 1. Numbers of Deaths, New Cases, Total Cases and DALYs in 1990 and 2021 from GBD 2021.
Number (95 % UI)	1990	2021	1990	2021	1990	2021	1990	2021
Location	Number of Deaths		Number of New Cases		Number of Total Cases		Number of DALYs
Global	42959.29(32756.13,49043.61)	38203.92(32403.49,43813.45)	713779.61(494407.16,984374.28)	886207.62(624378.59,1201146.10)	32879830.90(25690095.20,41929668.83)	41799047.64(32113379.87,53964038.25)	3770237.87(2893052.44,4331553.98)	3323584.26(2810257.13,3819949.17)
SDI Regions
High SDI	1668.33(1577.28,1781.55)	1011.11(892.43,1152.68)	64110.82(42470.08,92192.91)	57513.26(39469.90,81073.38)	3314055.89(2569840.50,4280398.62)	3050129.84(2338024.49,3953963.43)	168609.31(152515.37,190703.62)	112258.96(94016.14,133866.25)
High-middle SDI	4430.82(3875.07,5057.75)	1679.98(1491.79,1970.04)	110308.34(75087.10,154077.49)	82915.48(54630.64,118105.84)	5419425.23(4204737.75,6965399.55)	4337072.44(3291209.75,5669620.40)	399873.86(344468.85,463152.77)	162714.85(139353.98,193417.75)
Middle SDI	14604.29(11738.87,16458.38)	9441.52(8102.53,10523.73)	262540.40(178367.11,363877.86)	278070.63(192230.54,379460.74)	11843861.16(9311740.49,15058233.30)	12614040.53(9699185.94,16270021.35)	1265214.18(1034179.82,1431651.81)	819450.07(709483.18,931042.24)
Low-middle SDI	13205.51(8227.36,16332.72)	12486.59(10174.68,14675.67)	188253.65(131681.23,260158.80)	275967.78(193861.83,374805.72)	9198240.51(7145102.68,11685524.22)	14530977.90(11193078.33,18688113.83)	1166493.22(742772.56,1435040.33)	1088951.83(902498.62,1276625.91)
Low SDI	9014.36(6605.50,10655.83)	13549.64(10698.99,16741.02)	87960.92(63145.39,117815.00)	190995.39(138958.24,251314.52)	3079467.12(2394522.28,3926472.84)	7239231.06(5558378.98,9329630.77)	766840.99(568828.76,902605.29)	1137191.75(909833.95,1388921.39)
GBD Geographic Regions
Andean Latin America	555.74(465.80,651.22)	400.55(311.74,504.02)	5547.52(3710.42,7759.70)	9394.07(6454.28,12938.68)	185945.88(148592.33,233138.59)	273344.82(211855.46,352450.88)	47710.98(40188.79,55378.18)	33903.13(26934.40,41897.71)
Australasia	39.03(34.74,43.66)	25.86(21.68,30.66)	1050.20(644.07,1586.03)	1409.82(841.82,2138.69)	68453.75(52228.30,89867.19)	81006.80(61726.42,104694.19)	3811.55(3300.34,4415.57)	2769.79(2217.06,3458.00)
Caribbean	330.81(256.67,404.31)	343.10(252.90,496.47)	5199.90(3381.06,7362.50)	6745.37(4593.29,9289.72)	178613.08(139385.72,228718.65)	198847.85(153705.84,255097.10)	29090.57(22634.08,35112.69)	29468.90(21995.99,41407.94)
Central Asia	285.66(250.68,323.63)	470.13(399.97,548.35)	17716.13(11875.01,24485.11)	23269.84(16282.74,31069.71)	467371.77(373092.75,581406.98)	527236.31(417384.52,657222.79)	30738.83(25177.99,37586.28)	45316.09(37679.80,54745.80)
Central Europe	447.21(416.98,474.74)	90.36(76.24,108.74)	9819.70(6352.65,14326.52)	6239.45(4056.81,8969.85)	461108.26(366962.41,578338.60)	275558.26(214388.63,352673.25)	44988.40(39428.50,52500.57)	11395.45(8765.47,15152.32)
Central Latin America	1922.55(1820.09,2049.63)	1754.55(1534.29,2023.88)	35034.62(22999.16,49609.77)	51243.69(36557.01,68499.59)	937856.21(740676.23,1184118.06)	1187194.94(933655.67,1500270.22)	165532.75(154398.55,180451.96)	144770.37(125473.19,168252.60)
Central Sub-Saharan Africa	1272.76(908.00,1700.77)	1998.87(1355.98,3319.09)	8767.65(6270.51,11815.73)	20594.06(13985.32,28022.97)	313783.59(245331.30,400053.21)	762187.25(585182.04,983729.47)	106813.49(77549.55,141194.16)	162338.09(112860.73,267735.47)
East Asia	7855.65(6367.01,9163.46)	1767.65(1442.41,2199.53)	130595.90(87458.40,184480.56)	68226.31(41906.73,100755.80)	6273973.93(4926856.21,7979322.54)	3470781.22(2634262.18,4555519.78)	668068.53(543394.89,781453.22)	153667.86(125670.25,188317.35)
Eastern Europe	525.28(511.73,540.80)	151.05(132.49,177.77)	29834.53(20002.86,42029.30)	20292.97(13002.27,29202.46)	1055092.00(815242.60,1361879.97)	694668.76(529205.60,906573.11)	49275.76(44604.09,56426.18)	17100.06(13680.15,21877.29)
Eastern Sub-Saharan Africa	4112.25(2982.46,4899.90)	6038.50(4758.53,7669.96)	29638.78(21391.69,39679.75)	57387.16(41499.10,75001.19)	906924.41(695690.55,1174756.79)	2195529.88(1647643.71,2878345.92)	337921.32(247573.73,401438.44)	481756.81(383811.26,607592.64)
High-income Asia Pacific	241.73(209.58,273.93)	49.97(45.02,57.91)	9695.80(5482.35,14980.12)	5475.63(3042.60,8588.43)	814269.59(619930.88,1060665.19)	492239.90(370693.68,645922.05)	23799.84(20649.58,27444.12)	6864.30(5594.03,8470.73)
High-income North America	573.83(544.30,611.34)	428.40(385.41,467.94)	28893.28(19610.12,40748.95)	26990.50(19423.05,36643.21)	1123561.90(873514.70,1444483.99)	1252620.61(973548.51,1608311.51)	59279.31(53221.38,67290.44)	49429.30(41186.08,59954.65)
North Africa and Middle East	3652.29(2621.25,4748.99)	3412.94(2763.16,4158.83)	60336.16(42252.02,82226.65)	98979.28(68904.41,135993.61)	2697962.87(2096219.94,3478078.97)	4096426.22(3099160.78,5367525.74)	327379.94(238901.04,416061.11)	303309.93(249527.47,364491.66)
Oceania	52.80(25.02,78.84)	129.62(78.85,181.08)	1294.97(895.98,1761.96)	2733.08(1932.31,3638.13)	38269.24(29588.38,49256.23)	77526.00(59579.57,100485.27)	4646.60(2460.52,6711.36)	11109.46(7014.20,15234.64)
South Asia	8597.80(4672.79,11208.08)	6543.40(5138.67,8284.26)	163923.84(111263.64,229084.64)	221829.72(146517.03,309451.67)	9900873.56(7702273.52,12607086.09)	16165532.61(12496988.95,20726808.43)	793474.08(449843.57,1023290.44)	625278.91(504134.99,769661.21)
Southeast Asia	6080.85(4053.26,7288.14)	5434.49(4117.10,6436.90)	83258.14(56770.75,114592.94)	105714.67(74353.01,141942.38)	4019744.89(3092814.85,5201173.03)	4856982.40(3679882.16,6339168.97)	504907.21(345197.03,604032.15)	440959.26(337477.58,520105.69)
Southern Latin America	221.05(205.17,237.97)	132.01(114.94,150.16)	4555.48(3217.80,6403.27)	4449.30(3108.20,6125.36)	212401.71(164837.14,272660.25)	264586.12(201078.36,344779.83)	20047.89(18351.76,21942.66)	12650.96(10788.94,14833.50)
Southern Sub-Saharan Africa	307.33(240.77,383.20)	443.44(360.49,559.19)	8169.79(5452.71,11479.54)	9395.92(6366.34,13113.62)	294308.34(226974.47,378190.57)	381206.50(291272.98,494847.95)	28052.26(22289.80,34488.15)	38832.34(31957.45,47869.87)
Tropical Latin America	1021.07(920.57,1124.15)	530.22(452.79,608.26)	19252.73(12849.62,26998.32)	20069.75(13674.05,27786.05)	804225.05(630848.30,1021820.53)	855829.00(657186.71,1104361.67)	92964.34(82040.46,104837.91)	50136.27(41610.03,60141.30)
Western Europe	414.61(401.53,428.21)	242.15(216.91,275.22)	15496.23(9569.42,24004.40)	13140.48(8058.76,20205.58)	1106118.69(860127.91,1430644.33)	910657.62(699461.80,1173580.73)	47954.39(41505.97,55971.46)	32076.29(25242.47,40512.97)
Western Sub-Saharan Africa	4448.99(3082.77,5515.97)	7816.66(5616.07,10133.31)	45698.27(33263.12,60307.25)	112626.55(82471.67,147181.05)	1018972.20(804108.27,1286127.48)	2779084.59(2152563.73,3540050.19)	383779.81(273335.28,472188.40)	670450.69(495322.62,852245.57)
