# Supplementary material for: Global trends and projections of early-onset CKD burden: a GBD 2021 analysis
Source: Clin Kidney J. 2026 Jun 13;19(7):sfag206. doi: 10.1093/ckj/sfag206 (PMC13373965; doi:10.1093/ckj/sfag206)
Supplement: sfag206_Supplemental_Files [file sfag206_supplemental_files.zip › Table 2.xlsx]

## Sheet: Sheet1
Table 2. ASMR, ASIR, ASPR and ASDR of early-onset CKD burden in 1990 and 2021 from GBD 2021.
Rate per 100,000 (95% Ul)	1990	2021	EAPCs(1990-2021)	1990	2021	EAPCs(1990-2021)	1990	2021	EAPCs(1990-2021)	1990	2021	EAPCs(1990-2021)
Location	Mortality			Incidence			Prevalence			DALYs
Global	1.55(1.18,1.77)	1.17(0.99,1.35)	-0.87(-0.91,-0.83)	25.85(17.90,35.67)	28.24(20.14,37.97)	0.31(0.28,0.34)	1174.28(917.81,1496.99)	1232.36(947.09,1590.54)	0.13(0.09,0.17)	136.24(104.44,156.54)	102.32(86.25,117.80)	-0.89(-0.93,-0.85)
SDI Regions
High SDI	0.55(0.52,0.58)	0.35(0.31,0.40)	-0.97(-1.30,-0.63)	21.81(14.87,30.80)	21.71(15.45,29.78)	-0.04(-0.10,0.02)	896.02(696.25,1154.74)	874.36(671.55,1131.13)	-0.16(-0.20,-0.12)	54.57(49.76,61.16)	38.08(32.20,45.00)	-0.78(-1.07,-0.49)
High-middle SDI	0.93(0.81,1.06)	0.43(0.38,0.51)	-2.63(-2.76,-2.50)	24.90(17.34,34.30)	23.57(16.00,32.94)	-0.03(-0.11,0.05)	1018.95(792.31,1306.68)	1047.40(795.18,1367.95)	0.10(0.07,0.13)	84.12(72.33,97.35)	42.17(36.13,50.10)	-2.37(-2.48,-2.27)
Middle SDI	1.53(1.23,1.72)	0.99(0.84,1.10)	-1.36(-1.41,-1.32)	28.40(19.49,39.13)	31.36(22.10,42.30)	0.39(0.35,0.43)	1180.33(929.00,1499.22)	1262.50(971.28,1627.55)	0.18(0.13,0.23)	132.88(108.36,150.30)	86.11(74.39,98.06)	-1.36(-1.40,-1.32)
Low-middle SDI	1.87(1.19,2.30)	1.31(1.07,1.55)	-1.03(-1.07,-0.98)	26.11(17.92,36.50)	30.08(21.38,40.56)	0.43(0.36,0.50)	1473.27(1143.03,1873.88)	1460.90(1125.66,1878.36)	-0.04(-0.07,0.00)	164.62(107.47,201.77)	115.06(94.93,135.18)	-1.05(-1.09,-1.02)
Low SDI	2.77(2.07,3.26)	2.02(1.60,2.49)	-1.06(-1.14,-0.98)	24.99(17.30,34.27)	27.20(19.59,36.01)	0.21(0.14,0.29)	1166.86(905.43,1490.90)	1144.73(877.99,1477.02)	-0.06(-0.09,-0.04)	232.35(175.69,272.36)	168.04(134.89,204.93)	-1.07(-1.15,-0.99)
GBD Geographic Regions
Andean Latin America	2.46(2.06,2.89)	1.33(1.03,1.67)	-1.93(-2.25,-1.61)	24.14(16.00,33.94)	32.64(22.71,44.63)	1.14(1.07,1.21)	867.87(692.46,1089.42)	857.82(665.85,1104.42)	-0.01(-0.03,0.01)	210.58(177.48,244.51)	113.07(89.67,139.79)	-1.95(-2.23,-1.66)
Australasia	0.55(0.49,0.61)	0.30(0.25,0.36)	-0.84(-1.23,-0.45)	14.42(9.14,21.31)	16.13(10.01,23.90)	0.39(0.34,0.44)	763.90(583.05,1002.48)	763.17(581.79,985.86)	-0.04(-0.06,-0.02)	52.81(45.92,60.87)	31.51(25.32,39.15)	-0.70(-1.05,-0.34)
Caribbean	1.77(1.37,2.16)	1.78(1.31,2.58)	0.51(0.32,0.70)	27.94(18.21,39.53)	36.04(24.88,49.21)	0.90(0.86,0.94)	919.12(717.97,1176.12)	952.95(737.83,1220.82)	0.11(0.10,0.13)	155.99(121.12,188.35)	154.00(114.37,216.56)	0.41(0.23,0.59)
Central Asia	0.78(0.69,0.89)	1.17(0.99,1.36)	0.59(0.02,1.17)	47.05(31.30,65.29)	56.80(39.70,75.83)	0.69(0.60,0.78)	1329.42(1060.75,1654.69)	1336.50(1058.18,1665.53)	0.03(0.02,0.04)	84.40(69.30,103.14)	112.31(93.45,135.60)	0.45(-0.00,0.91)
Central Europe	0.99(0.92,1.05)	0.31(0.26,0.37)	-3.62(-3.79,-3.46)	22.21(14.88,31.70)	22.42(15.05,31.65)	0.04(-0.01,0.10)	898.35(715.45,1126.10)	837.23(652.36,1070.14)	-0.28(-0.30,-0.25)	98.62(86.90,113.96)	38.40(29.66,50.77)	-2.97(-3.09,-2.85)
Central Latin America	1.96(1.86,2.09)	1.55(1.35,1.80)	-0.16(-0.43,0.11)	35.06(22.86,49.84)	49.55(35.90,65.55)	1.24(1.16,1.32)	993.22(783.48,1255.74)	1000.91(788.40,1263.10)	0.04(0.03,0.05)	168.20(156.87,183.37)	129.19(111.37,151.06)	-0.30(-0.55,-0.06)
Central Sub-Saharan Africa	3.54(2.53,4.72)	2.48(1.69,4.03)	-1.12(-1.18,-1.06)	21.80(14.91,30.24)	23.34(15.57,32.07)	0.13(0.06,0.21)	1049.24(818.91,1339.66)	1000.45(767.51,1293.58)	-0.16(-0.18,-0.15)	291.97(212.76,385.00)	199.55(139.28,321.35)	-1.21(-1.27,-1.15)
East Asia	1.26(1.01,1.47)	0.41(0.34,0.51)	-4.19(-4.43,-3.95)	23.42(16.20,32.43)	17.41(11.04,25.20)	-0.68(-0.85,-0.51)	874.58(689.74,1107.99)	799.72(607.02,1049.23)	-0.24(-0.30,-0.18)	108.08(87.44,126.42)	35.99(29.41,44.15)	-4.07(-4.27,-3.87)
Eastern Europe	0.63(0.62,0.65)	0.28(0.25,0.33)	-3.26(-3.56,-2.96)	37.43(25.38,52.34)	39.43(26.11,55.55)	0.20(0.16,0.24)	1239.29(957.98,1598.95)	1212.13(923.28,1582.46)	-0.09(-0.11,-0.08)	59.48(53.90,68.03)	31.28(25.20,39.72)	-2.59(-2.83,-2.35)
Eastern Sub-Saharan Africa	3.32(2.45,3.94)	2.33(1.84,2.95)	-1.25(-1.33,-1.17)	20.93(14.52,28.73)	20.88(14.96,27.46)	-0.13(-0.25,-0.02)	867.67(663.87,1126.30)	880.66(660.22,1155.88)	0.08(0.07,0.09)	267.09(199.54,316.40)	184.23(147.18,231.74)	-1.28(-1.36,-1.20)
High-income Asia Pacific	0.39(0.34,0.44)	0.13(0.11,0.15)	-3.61(-3.85,-3.37)	17.48(10.74,25.84)	15.54(9.36,23.36)	-0.48(-0.54,-0.42)	1041.04(793.01,1355.17)	978.82(737.22,1282.70)	-0.33(-0.38,-0.28)	37.73(33.02,43.24)	16.68(13.73,20.42)	-2.63(-2.84,-2.42)
High-income North America	0.58(0.55,0.61)	0.41(0.37,0.45)	-0.10(-0.78,0.59)	29.27(20.09,40.92)	27.68(20.61,36.53)	-0.23(-0.31,-0.14)	971.33(756.95,1246.12)	952.48(742.07,1220.61)	-0.10(-0.14,-0.07)	58.72(53.03,66.29)	45.81(38.61,54.88)	-0.01(-0.56,0.55)
North Africa and Middle East	1.74(1.26,2.26)	1.20(0.97,1.46)	-0.78(-0.91,-0.64)	27.81(19.14,38.33)	35.25(24.72,48.18)	0.75(0.65,0.85)	1441.74(1118.32,1861.47)	1421.28(1075.28,1862.22)	-0.05(-0.06,-0.03)	155.25(114.27,197.45)	106.54(87.57,128.06)	-0.82(-0.95,-0.70)
Oceania	1.34(0.64,2.01)	1.70(1.05,2.38)	0.68(0.49,0.86)	31.58(21.48,43.40)	34.68(24.12,46.67)	0.23(0.16,0.30)	1049.66(810.59,1352.35)	1079.90(829.63,1400.03)	0.11(0.08,0.13)	117.63(62.78,169.80)	145.33(92.76,198.88)	0.61(0.44,0.77)
South Asia	1.31(0.74,1.70)	0.75(0.58,0.95)	-1.77(-1.86,-1.67)	24.91(16.62,35.13)	26.87(18.17,37.03)	0.22(0.17,0.28)	1700.88(1322.38,2167.04)	1681.91(1300.73,2155.65)	-0.08(-0.15,-0.01)	121.28(70.87,155.82)	71.77(57.45,88.38)	-1.70(-1.78,-1.62)
Southeast Asia	2.32(1.55,2.78)	1.81(1.37,2.14)	-0.81(-0.85,-0.77)	31.74(21.69,43.61)	37.97(27.10,50.54)	0.50(0.44,0.55)	1544.48(1188.04,1999.25)	1546.49(1172.33,2017.04)	0.02(0.01,0.03)	192.50(131.65,230.30)	147.63(112.98,174.43)	-0.86(-0.91,-0.82)
Southern Latin America	0.95(0.88,1.02)	0.53(0.46,0.61)	-1.57(-1.75,-1.40)	19.75(13.99,27.68)	21.46(15.73,28.49)	0.54(0.31,0.76)	908.58(705.02,1166.74)	926.16(704.58,1205.79)	0.13(0.10,0.16)	86.25(78.98,94.38)	51.13(43.35,60.17)	-1.39(-1.54,-1.23)
Southern Sub-Saharan Africa	0.98(0.77,1.23)	1.17(0.95,1.47)	0.67(0.27,1.07)	25.54(16.87,36.08)	25.32(17.33,35.12)	-0.19(-0.34,-0.04)	989.79(763.03,1273.10)	984.82(752.45,1278.56)	0.01(0.01,0.02)	89.53(71.30,110.27)	102.23(84.07,126.07)	0.54(0.22,0.85)
Tropical Latin America	1.27(1.14,1.40)	0.61(0.52,0.71)	-1.86(-2.03,-1.69)	24.29(16.50,33.67)	24.80(17.29,33.86)	-0.05(-0.12,0.03)	960.28(752.93,1220.65)	893.05(687.21,1149.71)	-0.28(-0.30,-0.26)	115.33(101.72,130.03)	58.16(48.02,69.96)	-1.77(-1.92,-1.61)
Western Europe	0.36(0.35,0.37)	0.23(0.21,0.26)	-0.97(-1.20,-0.74)	13.71(8.93,20.43)	12.63(8.11,18.80)	-0.23(-0.26,-0.20)	699.17(544.84,902.18)	683.81(525.71,880.55)	-0.11(-0.14,-0.09)	39.71(35.26,45.20)	29.02(23.25,36.10)	-0.67(-0.86,-0.48)
Western Sub-Saharan Africa	3.41(2.40,4.24)	2.55(1.84,3.30)	-0.86(-0.96,-0.77)	33.41(23.39,45.23)	34.71(24.96,45.91)	0.07(0.02,0.13)	985.38(776.32,1246.36)	1010.95(781.70,1290.28)	0.15(0.13,0.17)	290.48(210.45,357.41)	215.99(160.13,274.22)	-0.88(-0.96,-0.79)
